# Supplementary material for: Compounding and Use of Human Medicinal Products in Small Animal Practice: What Are the Perspectives of Veterinarians?—A Pilot Study
Source: Vet Sci. 2025 Sep 19;12(9):914. doi: 10.3390/vetsci12090914 (PMC12474484; doi:10.3390/vetsci12090914)
Supplement: Supplementary file 1 [file vetsci-12-00914-s001.zip]

Archive with 1 entries (1 files):
- vetsci-3867434-supplementary.pdf
